# Supplementary material for: Improving the routine analysis of siderite for δ13C and δ18O in environmental change research
Source: Rapid Commun Mass Spectrom. 2023 Jan 16;37(6):e9456. doi: 10.1002/rcm.9456 (PMC10078271; doi:10.1002/rcm.9456)
Supplement: Supplementary file 1 — Appendix S1. Supporting Information [file RCM-37-0-s001.xlsx]

## Sheet: INTERCOMPARISON MATERIAL DATA 
Laboratory	Sample	δ13C ‰ VPDB	δ18O ‰ VPDB	δ18O ‰ VSMOW		Sample	δ13C ‰ VPDB	δ18O ‰ VPDB	δ18O ‰ VSMOW		Sample	δ13C ‰ VPDB	δ18O ‰ VPDB	δ18O ‰ VSMOW		Sample	δ13C ‰ VPDB	δ18O ‰ VPDB	δ18O ‰ VSMOW
BGS	MR15423	-3.617	-9.374	21.2562		MR17327	-6.332	-11.031	19.5479		MR31556	-7.359	-10.221	20.383		IVIGTUT	-7.809	-22.065	8.17275
Off-line		-3.659	-9.422	21.2067			-6.362	-11.069	19.5087			-7.372	-10.217	20.3871			-7.851	-22.145	8.09028
Sealed vessel		-3.615	-9.346	21.285			-6.36	-11.101	19.4758			-7.361	-10.171	20.4345			-7.821	-22.061	8.17687
100 °C		-3.608	-9.419	21.2098			-6.345	-11.023	19.5562			-7.379	-10.249	20.3541			-7.819	-22.079	8.15832
		-3.614	-9.301	21.3314			-6.442	-11.115	19.4613			-7.498	-10.334	20.2665			-7.938	-22.128	8.1078
		-3.634	-9.428	21.2005			-6.464	-11.059	19.5191			-7.473	-10.344	20.2562			-7.929	-22.199	8.03461
		-3.634	-9.42	21.2087			-6.462	-11.091	19.4861			-7.458	-10.198	20.4067			-7.949	-22.094	8.14285
		-3.628	-9.4	21.2294			-6.439	-11.066	19.5118			-7.474	-10.318	20.283			-7.938	-22.09	8.14698
		-3.631	-9.354	21.2768			-6.472	-11.094	19.483			-7.528	-10.257	20.3459			-7.976	-22.124	8.11193
		-3.66	-9.452	21.1757			-6.503	-11.092	19.485			-7.528	-10.289	20.3129			-7.993	-22.091	8.14595
							-6.507	-11.063	19.5149			-7.521	-10.222	20.3819			-7.957	-22.017	8.22223
							-6.484	-11.086	19.4912			-7.532	-10.31	20.2912			-7.959	-22.072	8.16553
	mean	-3.63	-9.3916	21.238			-6.431	-11.0742	19.5034			-7.45692	-10.2608	20.3419			-7.91158	-22.0971	8.13967
	std dev	0.0179877	0.0465909	0.0480315			0.0637352	0.0277188	0.0285759			0.0701679	0.0571582	0.0589255			0.0668505	0.0468663	0.0483154
	std err	0.00568819	0.0147333	0.0151889			0.0183988	0.00800174	0.00824915			0.0202557	0.0165002	0.0170103			0.0192981	0.0135291	0.0139474
UOL	MR15423	-3.645	-9.158	21.4788		MR17327	-6.435	-10.982	19.5984		MR31556	-7.464	-10.169	20.4366		IVIGTUT	-7.92	-22.012	8.22739
Off-line		-3.672	-9.249	21.385			-6.425	-10.906	19.6768			-7.394	-10.111	20.4964			-7.933	-21.97	8.27069
Sealed vessel		-3.679	-9.327	21.3046			-6.409	-10.931	19.651			-7.427	-10.125	20.4819			-7.946	-22.09	8.14698
100 °C		-3.64	-9.181	21.4551			-6.395	-10.926	19.6562			-7.379	-10.13	20.4768			-7.905	-22.012	8.22739
		-3.697	-9.264	21.3696			-6.438	-10.849	19.7355			-7.388	-10.102	20.5056			-7.946	-22.201	8.03255
		-3.633	-9.29	21.3428			-6.429	-10.882	19.7015			-7.399	-10.07	20.5386			-7.946	-22.127	8.10883
		-3.63	-9.235	21.3995			-6.429	-10.88	19.7036			-7.45	-10.099	20.5087			-7.941	-22.03	8.20883
		-3.654	-9.275	21.3582			-6.41	-10.897	19.6861			-7.409	-10.038	20.5716			-7.938	-21.95	8.29131
		-3.707	-9.257	21.3768			-6.393	-11.033	19.5459			-7.426	-10.197	20.4077			-7.929	-21.998	8.24182
		-3.687	-9.352	21.2788			-6.417	-10.877	19.7067			-7.406	-10.162	20.4438			-7.903	-21.954	8.28718
		-3.637	-9.219	21.4159			-6.449	-11.005	19.5747			-7.455	-10.201	20.4036			-7.931	-22.033	8.20574
							-6.415	-11.002	19.5778			-7.396	-10.202	20.4026			-7.942	-22.073	8.1645
	mean	-3.66191	-9.25518	21.3786			-6.42033	-10.9308	19.6512			-7.41608	-10.1338	20.4728			-7.93167	-22.0375	8.2011
	std dev	0.0275516	0.0573756	0.0591497			0.0170151	0.0602794	0.0621432			0.0280858	0.0533238	0.0549725			0.0151618	0.0743951	0.0766954
	std err	0.00830712	0.0172994	0.0178343			0.00491185	0.0174012	0.0179392			0.00810766	0.0153932	0.0158692			0.00437682	0.021476	0.0221401
Chemical composition of siderite intercomparison materials measured by XRF and CN analysis. Values in wt.%.
Material	SiO2	TiO2	Al2O3	Fe2O3T	MnO	MgO	CaO	Na2O	K2O	P2O5	SO3	SrO	LOI	Total	CO2	ω sideritea
MR 15423	23.73	0.37	8.01	37.91	0.67	3.24	4.39	0.06	0.57	0.41	0.1	0.08	19.8	99.34	19.86	0.55
MR 17327	24.3	0.06	0.75	39.08	3.37	1.47	6.39	<0.01	0.11	0.03	0.19	<0.01	21.76	97.51	24.44	0.65
MR 31556	9.6	0.12	2.42	53.87	4.33	1.05	0.29	<0.01	0.68	0.03	0.08	0.07	26.52	99.06	29.63	0.85
IVIGTUT	<0.07	0.02	0.17	67.93	3.23	0.08	<0.01	0.12	<0.01	0.01	0.02	<0.01	28.97	100.55	34.66	1.04

## Sheet: ETH TEST MATERIAL DATA
Laboratory	Sample		δ13C ‰ VPDB	δ18O ‰ VPDB	δ18O ‰ VSMOW		Sample	δ13C ‰ VPDB	δ18O ‰ VPDB	δ18O ‰ VSMOW		Sample	δ13C ‰ VPDB	δ18O ‰ VPDB	δ18O ‰ VSMOW		Sample	δ13C ‰ VPDB	δ18O ‰ VPDB	δ18O ‰ VSMOW
BGS	ES		-5.12927	-12.8628	17.6595		FOUR	-7.08186	-15.4898	14.9512		iG	-8.01738	-21.9992	8.24054		LT	-12.688	-15.4399	15.0027
Off-line			-5.16499	-12.8462	17.6766			-7.09827	-15.5859	14.8522								-12.715	-15.4661	14.9757
Sealed vessel			-5.1277	-12.8482	17.6745			-7.06804	-15.3782	15.0663								-12.7005	-15.4962	14.9446
100 °C		mean	-5.14065	-12.8524	17.6702			-7.08272	-15.4846	14.9566			-	-	-			-12.7012	-15.4674	14.9743
		std dev	0.0210905	0.00904373	0.00932336			0.0151294	0.103944	0.107158			-	-	-			0.0135292	0.0281646	0.0290354
		std err	0.0121766	0.0052214	0.00538285			0.00873498	0.0600123	0.0618679			-	-	-			0.00781109	0.0162608	0.0167636
UOL	ES		-5.24637	-12.9628	17.5564		FOUR	-7.2035	-15.6134	14.8238		iG	-8.10909	-22.1007	8.13594		LT	-12.8	-15.48	14.9614
Off-line			-5.25443	-12.8981	17.6231			-7.19141	-15.5703	14.8683			-8.11114	-22.2411	7.99125			-12.82	-15.56	14.8789
Sealed vessel			-5.23029	-12.888	17.6335			-7.20051	-15.6756	14.7597			-8.1201	-22.1759	8.05842			-12.85	-15.63	14.8067
100 °C			-5.24589	-12.9484	17.5713			-7.19846	-15.5845	14.8537								-12.81	-15.58	14.8583
			-5.25992	-12.8582	17.6642			-7.16139	-15.5744	14.864								-12.76	-15.58	14.8583
			-5.21982	-12.8162	17.7075			-7.20046	-15.5284	14.9115								-12.78	-15.56	14.8789
		mean	-5.24279	-12.8953	17.626			-7.19262	-15.5911	14.8468			-8.11344	-22.1726	8.06187			-12.8033	-15.565	14.8737
		std dev	0.0150658	0.0548823	0.0565792			0.0158319	0.0496506	0.0511858			0.00585766	0.070235	0.0724066			0.0314113	0.0488876	0.0503992
		std err	0.00615059	0.0224056	0.0230984			0.00646333	0.0202698	0.0208965			0.00338192	0.0405502	0.041804			0.0128236	0.0199583	0.0205754
ETH	ES	mean	-5.12215	-13.7151	16.778		FOUR	-7.0215	-16.4214	13.9881		iG	-7.97484	-23.0704	7.13352		LT	-12.8106	-16.453	13.9555
On-line		std dev	0.0796449	-	0.153669			0.0590313	-	0.106589			0.0624417	-	0.0317336			0.0810862	-	0.275426
Sealed vessel		std err	0.0240139	-	0.0463329			0.0196771	-	0.0355297			0.0180254	-	0.00916071			0.0256417	-	0.0870973
70 °C
ETH	ES		-5.10145	-12.7574	17.7682		FOUR	-7.0939	-15.6197	14.8174		iG	-7.96498	-22.2287	8.00395		LT	-13.3416	-16.0868	14.3358
Off-line			-5.11147	-12.6381	17.8911			-7.19403	-15.5898	14.8481			-8.11516	-22.03	8.20886			-12.6908	-15.4308	15.0121
Open vessel			-5.13149	-12.7375	17.7887			-7.04384	-15.4905	14.9506			-7.97499	-22.189	8.04493			-12.6908	-15.4408	15.0018
100 °C			-5.12545	-12.7826	17.7422			-6.48584	-15.7653	14.6673			-7.66618	-22.2459	7.98628			-12.6776	-15.5274	14.9125
		mean	-5.11746	-12.7289	17.7975			-6.9544	-15.6163	14.8208			-7.93033	-22.1734	8.061			-12.8502	-15.6214	14.8155
		std dev	0.013574	0.0632687	0.065225			0.318555	0.113631	0.117145			0.188973	0.0985408	0.101588			0.327652	0.313231	0.322917
		std err	0.00678702	0.0316344	0.0326125			0.159278	0.0568155	0.0585723			0.0944863	0.0492704	0.0507938			0.163826	0.156616	0.161458

## Sheet: Statistical Tests
Statistical tests for normal distribution and comparison of variance
Shapiro-Wilk normal distribution test for siderite intercomparison isotope data sets (BGS: British Geological Survey, UoL: University of Liverpool)
Material	Variable	W-statistic (critical valuea)		p-valueb
		BGS	UoL	BGS	UoL
MR 15423	δ13C ‰ VPDB	n = 10	n = 11
		0.8903 (0.8445)	0.9099 (0.8553)	0.1709	0.2436
MR 17327	δ13C ‰ VPDB	n = 12	n = 12
		0.8758 (0.8608)	0.9711 (0.8608)	0.0774	0.9216
MR 31556	δ13C ‰ VPDB	n = 12	n = 12
		0.8386 (0.8608)	0.9223 (0.8608)	0.0267	0.3059
IVIGTUT	δ13C ‰ VPDB	n = 12	n = 12
		0.8465 (0.8608)	0.8520 (0.8608)	0.0333	0.0388
MR 15423	δ18O ‰ VPDB	n = 10	n = 11
		0.9272 (0.8445)	0.9828 (0.8553)	0.4214	0.9796
MR 17327	δ18O ‰ VPDB	n = 12	n = 12
		0.9433 (0.8608)	0.9180 (0.8608)	0.5414	0.2694
MR 31556	δ18O ‰ VPDB	n = 12	n = 12
		0.9441 (0.8608)	0.9441 (0.8608)	0.553	0.5529
IVIGTUT	δ18O ‰ VPDB	n = 12	n = 12
		0.9565 (0.8608)	0.9264 (0.8608)	0.7336	0.3436
a Critical value of W (5 % significance level). Right-tailed normal distribution test
(H0: normal distribution, p≥0.05).
Levene comparison of variance test for siderite intercomparison isotope data sets (BGS: British Geological Survey, UoL: University of Liverpool)
Material	Variable	F-ratio value (df)		p-valueb
		BGS	UoL
MR 15423	δ13C ‰ VPDB	n = 10	n = 11
		4.810 (1, 19)		0.041
MR 17327	δ13C ‰ VPDB	n = 12	n = 12
		20.719 (1, 22)		<0.001
MR 31556	δ13C ‰ VPDB	n = 12	n = 12
		12.336 (1, 22)		0.002
IVIGTUT	δ13C ‰ VPDB	n = 12	n = 12
		27.775 (1, 22)		<0.001
MR 15423	δ18O ‰ VPDB	n = 10	n = 11
		0.100 (1, 19)		0.755
MR 17327	δ18O ‰ VPDB	n = 12	n = 12
		7.864 (1, 22)		0.01
MR 31556	δ18O ‰ VPDB	n = 12	n = 12
		0.191 (1, 22)		0.667
IVIGTUT	δ18O ‰ VPDB	n = 12	n = 12
		2.043 (1, 22)		0.167
(H0: s 2BGS = s 2UoL, p≥0.05).
